# Supplementary material for: Development of Pseudoginsenoside RT2 as a Novel Gut-Selective Agent: Integrated Pharmacodynamic and Pharmacokinetic Evaluation of an Ocotillol Ginsenoside for Ulcerative Colitis
Source: Pharmaceuticals (Basel). 2026 Apr 15;19(4):622. doi: 10.3390/ph19040622 (PMC13119218; doi:10.3390/ph19040622)
Supplement: Supplementary file 1 [file pharmaceuticals-19-00622-s001.zip]

Archive with 1 entries (1 files):
- pharmaceuticals-4235031-supplementary.pdf
